# Supplementary material for: A Systematic Review of Waterborne Disease Outbreaks Associated with Small Non-Community Drinking Water Systems in Canada and the United States
Source: PLoS One. 2015 Oct 29;10(10):e0141646. doi: 10.1371/journal.pone.0141646 (PMC4625960; doi:10.1371/journal.pone.0141646)
Supplement: S5 Table — (XLS) [file pone.0141646.s006.xls]

## Sheet: Sheet1
S5 Table. Descriptive summary of waterborne disease outbreaks included in the systematic review
Reference	Month/ Year	Location	Causitive agent	Estimated cases	Suspected causes leading to the outbreak
AWWA Water Quality Division Committee [43]	Unknown, 1971	USA (Arkansa)	Hepatitis A virus	98	Septic contamination of the well water supply
Karanis, Kourenti and Smith [44];	May, 1972	USA (Colorado)	Giardia intestinalis	28	Inadequate treatment of surface water
Karanis, Kourenti and Smith [44];	May, 1972	USA (Colorado)	Giardia intestinalis	24	Inadequate treatment of surface water
Karanis, Kourenti and Smith [44];	Sept, 1972	USA (Utah)	Giardia intestinalis	60	Untreated surface water
Baer and Walker [45]	Oct, 1972	USA (Alabama)	Hepatitis A virus	50	Septic contamination of the spring coupled with inadequate treatment
Baine et al. [46]	Nov, 1972	USA (Iowa)	Shigella sonnei	208	Septic contamination of a shallow well with no treatment
Karanis, Kourenti and Smith [44];	Jul, 1973	USA (Colorado)	Giardia intestinalis	16	Untreated surface water
Karanis, Kourenti and Smith [44];	Jun, 1974	USA (Colorado)	Giardia intestinalis	18	Unknown
Todd [47]	Jul, 1974	CA (Manitoba)	Shigella sonnei	8	Unknown
Todd [47]	Aug, 1974	CA (Newfoundland)	Shigella sonnei	10	Unknown
Todd [47]	Oct, 1974	CA (Newfoundland)	Unknown	111	Septic contamination of the water supply
Eden et al. [32]	Dec, 1974	USA (Montana)	Yersinia enterocolitica	129	Unknown (suspected that sewage was implicated but couldn't confirm)
Rosenberg et al. [48]; Craun and Gunn [49];Craun [50]; Craun [51]	Jul, 1975	USA (Oregon)	Escherichia coli O157:H7	2200	Inadequately treated spring water
Todd [47]	Jul, 1975	CA (Ontario)	Salmonella spp	42	Septic contamination entered the well water coupled with inadequate treatment
Mathias and Spasoff [35]	Aug, 1975	CA (Ontario)	Salmonella spp	42	Septic contamination of a well coupled with inadequate treatment
Todd [47]	Aug, 1975	CA (New Brunswick)	Unknown	33	Septic contamination entered the well water
Karanis, Kourenti and Smith [44];	Feb, 1976	USA (Colorado)	Giardia intestinalis	12	Untreated surface water
Craun [52]	Jun, 1976	USA (Colorado)	Giardia intestinalis	9	Animal contamination of a reservoir coupled with inadequate treatment
Todd [47]	Jun, 1976	CA (Quebec)	Unknown	208	Unknown
Karanis, Kourenti and Smith [44];	Jun, 1976	USA (Colorado)	Giardia intestinalis	27	Animal contamination of the surface water source
Todd [47]	Sept, 1976	CA (Ontario)	Unknown	19	Unknown
Craun [51]; Morens et al. [53]	Dec, 1976	USA (Colorado)	Unknown	418	Septic contamination of well water source coupled with inadequate treatment
Craun [50]; Craun [52]	Dec, 1976	USA (Colorado)	Unknown	110	Septic contamination of a spring coupled with inadequate treatment
Todd [47]	Jan, 1977	CA (Quebec)	Giardia intestinalis	200	Inadequate treatment of surface water
Craun [50]; Craun [52]	Jun, 1977	USA (Wyoming)	Unknown	402	Extremely dry conditions followed by rain believed to have played a role in contamination of the surface water source
Karanis, Kourenti and Smith [44];	Jun, 1977	USA (Utah)	Giardia intestinalis	7	Untreated well water that was under the direct influence of surface water
Karanis, Kourenti and Smith [44];	Jul, 1977	USA (Montana)	Giardia intestinalis	55	Unknown
Todd [47]	Aug, 1977	CA (Quebec)	Salmonella spp	17	Unknown
Craun [51]; Taylor and Greenberg [54]	May, 1978	USA (Washington)	Unknown	467	septic contamination entered through the distribution system
Wilson et al. [55]	Jul, 1978	USA (Pennsylannia)	Norovirus	120	Inadequate treatment of well water
Craun [51]; Craun [53]	Unknown, 1978	USA (Pennsylvania)	Unknown	235	Unknown
Akin and Jakubowski [56]	Unknown, 1978	USA (Colorado)	Giardia intestinalis	5000	Septic tank contamination of stream water coupled with inadequate treatment
Todd [47]	Jul, 1979	CA (British Columbia)	Unknown	18	Untreated surface water
Todd [47]	Aug, 1979	CA (British Columbia)	Unknown	23	Septic contamination entered the well water
Akin and Jakubowski [56]	Unknown, 1979	USA (Arizona)	Giardia intestinalis	2000	Septic tank contamination of well water
Todd [47]	Jan, 1980	CA (Ontario)	Campylobacter	220	Unknown
Karanis, Kourenti and Smith [44];	Unknown, 1980	USA (Arizona)	Giardia intestinalis	2000	Septic contamination entered through the distribution system
Karanis, Kourenti and Smith [44];	Nov, 1981	USA (Colorado)	Giardia intestinalis	40	Inadequately treated water
Todd [47]	Unknown, 1981	CA (British Columbia)	Campylobacter	5	Unknown
Todd [47]	Apr, 1982	CA (Quebec)	Unknown	48	Unknown
Todd [47]	May, 1982	CA (Ontario)	Unknown	5	Unknown
Liang et al. [57]	May, 1982	USA (New York)	Unknown	16	Inadequately treated well water
Todd [47]	Jun, 1982	CA (Quebec)	Pseudomonas	12	Unknown
Bloch et al. [58]	Jul, 1982	USA (Georgia)	Hepatitis A virus	35	Unknown
Levine, Stephenson, and Craun [59]	Jun, 1983	USA (New Mexico)	Unknown	113	Untreated spring water
Todd [47]	Dec, 1983	CA (British Columbia)	Unknown	20% of guests; number of cases unknown	Unknown
Levine, Stephenson, and Craun [59]	Jan, 1984	USA (New York)	Unknown	24	Unknown
Todd [47]	Jul, 1984	CA (Quebec)	Unknown	12	Unknown
Todd [47]	Jul, 1984	CA (Quebec)	Unknown	13	Unknown
Todd [47]	Jul, 1984	CA (Quebec)	Unknown	70	Unknown
Levine, Stephenson, and Craun [59]	Mar, 1985	USA (Arizona)	Campylobacter	24	Untreated spring water
Todd [47]	Apr, 1985	CA (Ontario)	Salmonella spp	13	Unknown
Todd [47]	Apr, 1985	CA (Ontario)	Salmonella spp	11	Inadequate treatment of the water supply
Todd [47]	May, 1985	CA (Ontario)	Campylobacter	29	Inadequate treatment of the water supply
Levine, Stephenson, and Craun [59]	May, 1985	USA (Pennsylvannia)	Unknown	70	Inadequately treated well water
Levine, Stephenson, and Craun [59]	Jun, 1985	USA (New York)	Unknown	4	Untreated well water
Levine, Stephenson, and Craun [59]	Sept, 1985	USA (Pennsylvannia)	Unknown	275	Untreated well water
Levine, Stephenson, and Craun [59]	Nov, 1985	USA (Pennsylvannia)	Unknown	11	Inadequately treated well water
Karanis, Kourenti and Smith [44];	Jan, 1986	USA (Vermont)	Giardia intestinalis	37	Both human and animal fecal contamination entered the surface water source, coupled with inadequate treatment
Levine, Stephenson, and Craun [59]	Feb, 1986	USA (Vermont)	Unknown	45	Inadequately treated well water
Levine, Stephenson, and Craun [59]	Jun, 1986	USA (Colorado)	Unknown	90	Untreated well water
Levine, Stephenson, and Craun [59]	Jun, 1986	USA (New Mexico)	Unknown	36	Inadequately treated river water
Levine, Stephenson, and Craun [59]	Jul, 1986	USA (Virginia)	Unknown	110	Inadequately treated well water
Levine, Stephenson, and Craun [59]	Jul, 1986	USA (Wyoming)	Unknown	16	Inadequately treated water from a holding tank
Todd [47]	Aug, 1986	CA (Ontario)	Unknown	14	Unknown
Levine, Stephenson, and Craun [59]	Aug, 1986	USA (Colorado)	Giardia intestinalis	23	Inadequately treated well water
Levine, Stephenson, and Craun [59]	Aug, 1986	USA (South Dakota)	Norovirus	135	Inadequately treated well water
Todd [47]	Sept, 1986	CA (Quebec)	Campylobacter	3	Unknown
Levine, Stephenson, and Craun [59]	Sept, 1986	USA (Pennsylvannia)	Unknown	213	Inadequately treated well water
Todd [47]	Oct, 1986	CA (Quebec)	Unknown	90	Unknown
Birkhead et al. [60]	Unknown, 1986	USA (Vermont)	Giardia intestinalis	37	Septic contamination and animal contamination coupled with treatment failure in a stream source
Levine, Stephenson, and Craun [59]	Jun, 1987	USA (New Mexico)	Unknown	233	Inadequately treated spring water
Levine, Stephenson, and Craun [59]	Jul, 1987	USA (Illinios)	Unknown	72	Untreated well water
Levine, Stephenson, and Craun [59]	Jul, 1987	USA (New Hampshire)	Unknown	71	Untreated lake water
Levine, Stephenson, and Craun [59]	Jul, 1987	USA (Pennsylvannia)	Unknown	53	Unknown
Levine, Stephenson, and Craun [59]	Aug, 1987	USA (Pennsylvannia)	Unknown	22	Untreated well water
Levine, Stephenson, and Craun [59]	Sept, 1987	USA (Pennsylvannia, Delaware, New Jersey)	Norovirus	5000	Inadequately treated well water
Levine, Stephenson, and Craun [59]	Sept, 1987	USA (Maine)	Unknown	9	Untreated well water
Levine, Stephenson, and Craun [59]	Apr, 1988	USA (Colorado)	Unknown	80	Inadequately treated well water
Levine, Stephenson, and Craun [59]	May, 1988	USA (Texas)	Shigella sonnei	900	Inadequately treated well water
Levine, Stephenson, and Craun [59]	May, 1988	USA (Wisconsin)	Unknown	340	Untreated well water
Levine, Stephenson, and Craun [59]	Jun, 1988	USA (Idaho)	Norovirus	339	Untreated well water
Herwaldt et al. [61]	Jul, 1988	USA (Illonois)	Shigella sonnei	11	Unknown
Levine, Stephenson, and Craun [59]	Jul, 1988	USA (South Dakota)	Unknown	42	Inadequately treated well water
Levine, Stephenson, and Craun [59]	Aug, 1988	USA (Missouri)	Unknown	30	Untreated well water
Levine, Stephenson, and Craun [59]	Sept, 1988	USA (Pennsylvannia)	Unknown	26	Untreated well water
Yoder et al. [24]	Oct, 1988	USA (Tennessee)	Unknown	89	Inadequately treated creek water
Levine, Stephenson, and Craun [59]	Nov, 1988	USA (Maine)	Unknown	7	Untreated well water
Todd [47]	Feb, 1989	CA (Quebec)	Norovirus	26	Unknown
Todd [47]	Mar, 1989	CA (Ontario)	Norovirus	68	Inadequate treatment of well water
Herwaldt et al. [61]	Apr, 1989	USA (Pennsylvannia)	Shigella sonnei	130	Inadequately treated well water
Lawson et al. [34]; Herwaldt et al. [61]	Apr, 1989	USA (Arizona)	Norovirus	900	Septic tank contaminated well water
Herwaldt et al. [61]	Apr, 1989	USA (Maine)	Unknown	54	Inadequately treated well water
Todd [47]	May, 1989	CA (Ontario)	Unknown	35	Unknown
Herwaldt et al. [61]	Jun, 1989	USA (New York)	Giardia intestinalis	152	Inadequately treated water from a reservoir
Todd [47]	Jul, 1989	CA (Quebec)	Norovirus	159	Unknown
Herwaldt et al. [61]	Jul, 1989	USA (New Jersey)	Unknown	8	Inadequately treated well water
Herwaldt et al. [61]	Jul, 1989	USA (Pennsylvannia)	Unknown	50	Untreated well water
Todd [47]	Aug, 1989	CA (Quebec)	Norovirus	57	Unknown
Todd [47]	Sept, 1989	CA (Quebec)	Hepatitis A virus	8	Unknown
Todd [47]	Oct,1989	CA (Alberta)	Giardia intestinalis	2	Unknown
Todd [47]	Nov, 1989	CA (Manitoba)	Giardia intestinalis	4	Unknown
Todd [47]	Dec, 1989	CA (Quebec)	Unknown	75	Septic contamination of the well water supply
Herwaldt et al. [61]	Feb, 1990	USA (California)	Unknown	12	Inadequately treated spring water
Herwaldt et al. [61]	Feb, 1990	USA (Minnesota)	Unknown	76	Untreated well water
Todd [47]	Feb, 1990	CA (Quebec)	Unknown	40	Unknown
Todd [47]	Mar, 1990	CA (Quebec)	Unknown	8	Unknown
Todd [47]	Mar, 1990	CA (Quebec)	Unknown	14	Unknown
Todd [47]	Mar, 1990	CA (Quebec)	Unknown	19	Unknown
Todd [47]	Mar, 1990	CA (Quebec)	Unknown	4	Unknown
Todd [47]	Mar, 1990	CA (Quebec)	Unknown	9	Unknown
Karanis, Kourenti and Smith [44]; Herwaldt et al. [61]	Mar, 1990	USA (Alaska)	Giardia intestinalis	18	Untreated river water
Karanis, Kourenti and Smith [44]; Herwaldt et al. [61]	Mar, 1990	USA (Vermont)	Giardia intestinalis	24	Inadequately treated lake water
Todd [47]	Apr, 1990	CA (Quebec)	Rotavirus	67	Animal contamination of the well water
Todd [47]	Apr, 1990	CA (Quebec)	Unknown	17	Unknown
Todd [47]	Apr, 1990	CA (Quebec)	Yersinia enterocolitica	4	Unknown
Herwaldt et al. [61]	May, 1990	USA (Pennsylvannia)	Hepatitis A virus	22	Untreated well water
Herwaldt et al. [61]	May, 1990	USA (Tennessee)	Unknown	1000	Inadequately treated well water
Todd [47]	Jul, 1990	CA (Quebec)	Campylobacter	5	Unknown
Todd [47]	Jul, 1990	CA (Quebec)	Unknown	8	Unknown
Herwaldt et al. [61]	Jul, 1990	USA (Missouri)	Unknown	52	Inadequately treated well water
Todd [47]	Aug, 1990	CA (Quebec)	Shigella sonnei	7	Unknown
Herwaldt et al. [61]	Aug, 1990	USA (Minnesota)	Unknown	150	Contamination entered through the distribution system
Todd [47]	Apr, 1991	CA (Quebec)	Unknown	130	Unknown
Todd [47]	Apr, 1991	CA (Quebec)	Yersinia enterocolitica	5	Unknown
Todd [47]	May, 1991	CA (Quebec)	Unknown	28	Unknown
Todd [47]	May, 1991	CA (Quebec)	Unknown	20	Unknown
Herwaldt et al. [61]	May, 1991	USA (Illinois)	Unknown	386	Unknown
Todd [47]	Jun, 1991	CA (Quebec)	Campylobacter	9	Unknown
Todd [47]	Jun, 1991	CA (Quebec)	Campylobacter	9	Unknown
Todd [47]	Jun, 1991	CA (Quebec)	Unknown	43	Unknown
Herwaldt et al. [61]	Jun, 1991	USA (Michigan)	Unknown	1320	Untreated well water
Herwaldt et al. [61]	Jun, 1991	USA (Minnesota)	Unknown	30	Untreated well water
Herwaldt et al. [61]	Jun, 1991	USA (Pennsylvannia)	Unknown	170	Inadequately treated well water
Herwaldt et al. [61]	Jun, 1991	USA (Pennsylvannia)	Unknown	300	Inadequately treated well water
Todd [47]	Jul, 1991	CA (Quebec)	Unknown	42	Unknown
Todd [47]	Jul, 1991	CA (Quebec)	Unknown	18	Septic contamination of the well water supply
Todd [47]	Jul, 1991	CA (Quebec)	Unknown	28	Septic contamination of the well water supply
Todd [47]	Jul, 1991	CA (Quebec)	Unknown	41	Unknown
Todd [47]	Jul, 1991	CA (Saskatchewan)	Unknown	54	Unknown
Todd [47]	Jul, 1991	CA (Quebec)	Unknown	9	Unknown
Todd [47]	Jul, 1991	CA (Quebec)	Unknown	90	Unknown
Herwaldt et al. [61]	Jul, 1991	USA (Minnesota)	Unknown	30	Contamination entered through the distribution system
Herwaldt et al. [61]	Jul, 1991	USA (Pennsylvannia)	Unknown	8	Inadequately treated well water
Karanis, Kourenti and Smith [44]; Moore et al. [62]	Jul, 1991	USA (California)	Giardia intestinalis	15	Contamination entered through the distribution system
Todd [47]	Aug, 1991	CA (Quebec)	Unknown	38	Unknown
Todd [47]	Aug, 1991	CA (Nova Scotia)	Unknown	93	Untreated surface water
Todd [47]	Aug, 1991	CA (Quebec)	Unknown	5	Unknown
Herwaldt et al. [61]	Aug, 1991	USA (Michigan)	Unknown	33	Untreated well water
Herwaldt et al. [61]	Aug, 1991	USA (Minnesota)	Unknown	17	Untreated well water
Herwaldt et al. [61]	Aug, 1991	USA (New Mexico)	Unknown	38	Untreated well water
Solo-Gabriele and Neumeister [36]; Karanis, Kourenti and Smith [44]; Moore et al. [62]	Aug, 1991	USA (Pennsylvania)	Cryptosporidum parvum	551	Septic contamination of a well coupled with inadequate treatment
Karanis, Kourenti and Smith [44]; Moore et al. [62]	Sept, 1991	USA (Pennsylvannia)	Giardia intestinalis	13	Inadequately treated well water
Todd [47]	Nov, 1991	CA (Quebec)	Unknown	20	Unknown
Todd [47]	Jan, 1992	CA (Quebec)	Unknown	70	Unknown
Herwaldt et al. [61]	Jan, 1992	USA (North Carolina)	Unknown	200	Untreated well water
Herwaldt et al. [61]	Feb, 1992	USA (Minnesota)	Unknown	250	Inadequately treated lake water
Todd [47]	Mar, 1992	CA (Quebec)	Streptococuss	40	Unknown
Todd [47]	Mar, 1992	CA (Quebec)	Unknown	4	Unknown
Herwaldt et al. [61]	Mar, 1992	USA (Pennsylvannia)	Unknown	5	Inadequately treated well water
Karanis, Kourenti and Smith [44]	Mar, 1992	USA (Idaho)	Giardia intestinalis	15	Unknown
Todd [47]	Apr, 1992	CA (Quebec)	Streptococuss	15	Unknown
Todd [47]	Apr, 1992	CA (Quebec)	Unknown	5	Unknown
Herwaldt et al. [61]	Apr, 1992	USA (New York)	Unknown	107	Contamination entered through the distribution system
Kramer et al. [74]	Apr, 1992	USA (Missouri)	Hepatitis A virus	46	Untreated well water
Todd [47]	May, 1992	CA (Quebec)	Unknown	29	Unknown
Herwaldt et al. [61]	May, 1992	USA (Pennsylvannia)	Unknown	57	Inadequately treated well water
Kramer et al. [74]	May, 1992	USA (Minnesota)	Unknown	70	Unknown
Kramer et al. [74]	May, 1992	USA (Pennsylvania)	Unknown	50	Inadequately treated well water
Todd [47]	Jun, 1992	CA (Ontario)	Giardia intestinalis	4	Unknown
Herwaldt et al. [61]	Jun, 1992	USA (Ohio)	Unknown	129	Contamination entered through the distribution system
Herwaldt et al. [61]	Jun, 1992	USA (Pennsylvannia)	Unknown	42	Inadequately treated well water
Herwaldt et al. [61]	Jun, 1992	USA (Pennsylvannia)	Unknown	50	Inadequately treated well water
Todd [47]	Jul, 1992	CA (Quebec)	Unknown	40	Unknown
Todd [47]	Jul, 1992	CA (Quebec)	Unknown	15	Septic effluent contaminated untreated lake water
Herwaldt et al. [61]	Jul, 1992	USA (Wyoming)	Shigella sonnei	150	Untreated well water
Kramer et al. [74]	Jul, 1992	USA (Missouri)	Shigella sonnei	11	Contamination entered through the distribution system
Todd [47]	Aug, 1992	CA (Quebec)	Unknown	13	Inadequate treatment of surface water
Herwaldt et al. [61]	Aug, 1992	USA (Pennsylvannia)	Unknown	80	Inadequately treated well water
Todd [47]	Sept, 1992	CA (Quebec)	Unknown	4	Unknown
Todd [47]	Oct, 1992	CA (Quebec)	Giardia intestinalis	3	Unknown
Todd [47]	Nov, 1992	CA (Quebec)	Unknown	2	Unknown
Todd [47]	Jan, 1993	CA (Quebec)	Bacillus cereus	30	Unknown
Todd [47]	Jan, 1993	CA (Ontario)	Giardia intestinalis	20	Septic contamination of the water supply
Todd [47]	Feb, 1993	CA (Quebec)	Unknown	13	Unknown
Todd [47]	Feb, 1993	CA (Quebec)	Unknown	44	Unknown
Todd [47]	Feb, 1993	CA (Quebec)	Unknown	9	Unknown
Todd [47]	Mar, 1993	CA (Ontario)	Rotavirus	11	Unknown
Todd [47]	Mar, 1993	CA (Quebec)	Unknown	92	Unknown
Todd [47]	Mar, 1993	CA (Quebec)	Unknown	15	Unknown
Kramer et al. [74]	Mar, 1993	USA (Pennsylvania)	Unknown	65	Inadequately treated well water
Todd [47]	May, 1993	CA (British Columbia)	Unknown	35	Unknown
Todd [47]	Jun, 1993	CA (Quebec)	Unknown	"several"	Unknown
Todd [47]	Jul, 1993	CA (Quebec)	Unknown	22	Unknown
Todd [47]	Jul, 1993	CA (Quebec)	Unknown	2	Unknown
Todd [47]	Jul, 1993	CA (Quebec)	Unknown	2	Unknown
Solo-Gabriele and Neumeister [36]; Kramer et al. [74]; Karanis, Kourenti and Smith [44];	Aug, 1993	USA (Minnesota)	Cryptosporidum parvum	27	Unknown
Todd [47]	Sept, 1993	CA (Ontario)	Giardia intestinalis	8	Unknown
Todd [47]	Sept, 1993	CA (Quebec)	Unknown	100	Unknown
Todd [47]	Sept, 1993	CA (Quebec)	Unknown	20	Unknown
Kramer et al. [74]	Sept, 1993	USA (South Dakota)	Unknown	40	Inadequately treated well water
Kramer et al. [74]	Nov, 1993	USA (Minnesota)	Campylobacter	32	Contaminated water storage
Todd [47]	Dec, 1993	CA (New Brunswick)	Campylobacter & Giardia intestinalis	14	Unknown
Todd [47]	Dec, 1993	CA (Quebec)	Unknown	80	Unknown
Todd [47]	Mar, 1994	CA (Quebec)	Shigella sonnei	74	Unknown
Kramer et al. [74]	Mar, 1994	USA (Indiana)	Unknown	118	Inadequately treated well water
Karanis, Kourenti and Smith [44];	Mar, 1994	USA (Tennessee)	Giardia intestinalis	304	Contamination entered through the distribution system
Todd [47]	Apr, 1994	CA (Ontario)	Unknown	8	Unknown
Todd [47]	Apr, 1994	CA (Quebec)	Unknown	38	Unknown
Todd [47]	May, 1994	CA (Saskatchewan)	Hepatitis A virus	6	Contamination entered through the distribution system
Todd [47]	May, 1994	CA (Quebec)	Unknown	3	Unknown
Todd [47]	May, 1994	CA (Quebec)	Unknown	55	Unknown
Todd [47]	Jun, 1994	CA (Quebec)	Unknown	7	Unknown
Kramer et al. [74]	Jun, 1994	USA (Minnesota)	Campylobacter	19	Inadequately treated well water
Kramer et al. [74]	Jun, 1994	USA (New York)	Shigella sonnei	230	Untreated well water
Todd [47]	Jul, 1994	CA (Quebec)	Unknown	21	Unknown
Todd [47]	Jul, 1994	CA (Quebec)	Unknown	17	Unknown
Todd [47]	Aug, 1994	CA (Quebec)	Unknown	52	Unknown
Todd [47]	Aug, 1994	CA (Quebec)	Unknown	3	Unknown
Kramer et al. [74]	Aug, 1994	USA (Maine)	Unknown	72	Inadequately treated well water
Kramer et al. [74]	Sept, 1994	USA (Pennsylvania)	Unknown	200	Untreated well water
Todd [47]	Nov, 1994	CA (Saskatchewan)	Giardia intestinalis	5	Unknown
Todd [47]	Feb, 1995	CA (Quebec)	Unknown	4	Unknown
Todd [47]	Apr, 1995	CA (Ontario)	Giardia intestinalis	35	Unknown
Todd [47]	Apr, 1995	CA (Quebec)	Unknown	8	Unknown
Todd [47]	Mar, 1995	CA (Quebec)	Unknown	18	Unknown
Todd [47]	Jun, 1995	CA (Quebec)	Unknown	28	Unknown
Todd [47]	Jun, 1995	CA (Quebec)	Unknown	2	Unknown
Todd [47]	Jul, 1995	CA (Quebec)	Unknown	100	Unknown
Solo-Gabriele and Neumeister [36]; Karanis, Kourenti and Smith [44];	Jul, 1995	USA (Flordia)	Cryptosporidum parvum	72	Contamination entered through the distribution system
Todd [47]	Aug, 1995	CA (Quebec)	Hepatitis A virus	8	Unknown
Todd [47]	Aug, 1995	CA (British Columbia)	Unknown	65	Unknown
Arnell et al. [63]	Aug, 1995	USA (Idaho)	Shigella sonnei	67	Heavy rains and septic contamination of the well water
Liang et al. [57]	Aug, 1995	USA (New York)	Unknown	30	Contamination enetered at point of use, coupled with untreated well water
Todd [47]	Dec, 1995	CA (Ontario)	Unknown	52	Unknown
Todd [47]	Apr, 1996	CA (Quebec)	Unknown	9	Unknown
Liang et al. [57]	Aug, 1996	USA (New York)	Unknown	58	Untreated well water
Todd [47]	Apr, 1997	CA (British Columbia)	Unknown	19	Unknown
Barwick et al. [64]	May, 1997	USA (South Dakota)	Unknown	16	Inadequately treated well water
Karanis, Kourenti and Smith [44]; Barwick et al. [64]	Jun, 1997	USA (Oregon)	Giardia intestinalis	100	Contamination entered at the distribution system
Barwick et al. [64]	Jul, 1997	USA (Colorado)	Unknown	9	Inadequate treatment of spring water
Barwick et al. [64]	Jul, 1997	USA (New Mexico)	Unknown	123	Contamination entered at the distribution system, coupled with inadequate treatment of well water
Barwick et al. [64]	Sept, 1997	USA (Washington)	Escherichia coli O157:H7	4	Inadequately treated well water
Lee et al. [65]	Dec, 1997	USA (New York)	Norovirus	1450	Inadequately treated well water
Lee et al. [65]	Jul, 1999	USA (New Mexico)	Small Round Structured Virus	70	Inadequately treated spring water
Lee et al. [65]	Jul, 1999	USA (California)	Unknown	31	Untreated well water
Lee et al. [65]	Aug, 1999	USA (Washington)	Unknown	68	Untreated well water
Lee et al. [65]; Bopp et al. [66]	Aug, 1999	USA (New York)	Escherichia coli O157:H7; Campylobacter	781	Untreated well water
Blackburn et al. [84]	Jun, 2000	USA (Kansas)	Norovirus	86	Untreated well water
Lee et al. [65]	Jun, 2000	USA (Idaho)	Campylobacter	15	Untreated spring water
Lee et al. [65]	Jun, 2000	USA (Kansas)	Norovirus	86	Untreated well water
Lee et al. [65]	Jun, 2000	USA (West Virgina)	Norovirus	123	Inadequately treated well water
Blackburn et al. [84]; Karanis, Kourenti and Smith [44]	Jun, 2000	USA (Minnesota)	Giardia intestinalis	12	Untreated well water
Lee et al. [65]	Jul, 2000	USA (California)	Escherichia coli O157:H7	5	Unknown
Lee et al. [65]	Jul, 2000	USA (California)	Norovirus	147	Untreated well water
Lee et al. [65]	Jul, 2000	USA (Idaho)	Unknown	65	Untreated well water
Blackburn et al. [84]; Karanis, Kourenti and Smith [44]	Aug, 2000	USA (Colorado)	Giardia intestinalis	27	Inadequately treated river water
Blackburn et al. [84]; Gelting et al. [67]	Jan, 2001	USA (Wyoming)	Norovirus	230	Heavy rains and septic contamination of untreated well water
Anderson et al. [30]	Feb, 2001	USA (Wyoming)	Norovirus	35	Septic tank contamination of well water
Blackburn et al. [84]	Jun, 2001	USA (Alaska)	Campylobacter; Yersinia eterocolitica	12	Untreated well water
Blackburn et al. [84]	Jun, 2001	USA (Pennsylvannia)	Unknown	19	Inadequately treated well water
Parshionikar et al. [37]; Blackburn et al. [84]	Sept, 2001	USA (Wyoming)	Norovirus	83	Inadequately treated well water
Blackburn et al. [84]	Oct, 2001	USA (Illinois)	Unknown	79	Unknown
Blackburn et al. [84]	Jun, 2002	USA (Connecticut)	Norovirus	142	Untreated well water
Blackburn et al. [84]	Jul, 2002	USA (New Hampshire)	Norovirus	201	Untreated well water
Liang et al. [57]	Jul, 2003	USA (Illinois)	Unknown	180	Unknown
Liang et al. [57]	Jul, 2003	USA (Utah)	Unknown	25	Unknown
Liang et al. [57]	Nov, 2003	USA (Ohio)	Campylobacter & Shigella sonnei	57	Untreated surface water
Liang et al. [57]	Jan, 2004	USA (Pennsylvania)	Norovirus	70	Contamination entered through the distribution system
Liang et al. [57]; Baldursson & Karanis [68]	Jun, 2004	USA (Vermont)	Giardia intestinalis	11	Contamination entered through the distribution system
Liang et al. [57]	Jun, 2004	USA (Pennsylvania)	Unknown	174	Inadequately treated well water
Liang et al. [57]	Jul, 2004	USA (Ohio)	Campylobacter & Giardia intestinalis	1450	Contamination entered through the distribution system coupled with no treatment of the well water
Liang et al. [57]	Aug, 2004	USA (Montana)	Salmonella spp	70	Contamination entered through the distribution system coupled with inadequate treatment of well water
Liang et al. [57]	Dec, 2004	USA (Wisconsin)	Campylobacter	20	Inadequately treated well water
Yoder et al. [24]	May, 2005	USA (Oregon)	Escherichia coli O157:H7 Campylobacter	60	Inadequately treated river water
Yoder et al. [24]	Aug, 2005	USA (Ohio)	Unknown	59	Inadequately treated of spring water
Yoder et al. [24]	Jun, 2006	USA (Wyoming)	Norovirus; Campylobacter	139	Untreated well water
Yoder et al. [24]	July, 2006	USA (Maryland)	Norovirus	148	Contamination entered at the point of use, coupled with inadequately treated well water
Yoder et al. [24]	Aug, 2006	USA (New York)	Unknown	16	Untreated well water
Yoder et al. [24]	Dec, 2006	USA (Oregon)	Norovirus	48	Untreated well water
Brunkard et al. [69]	Jan, 2007	USA (Washington)	Norovirus	32	Untreated well water
Brunkard et al. [69]	Jan, 2007	USA (Wyoming)	Unknown	39	Untreated well water
Brunkard et al. [69]	May, 2007	USA (Wisconsin)	Norovirus	229	Untreated well water
Brunkard et al. [69]	Jun, 2007	USA (Idaho)	Campylobacter	15	Untreated spring water that was subject to surface water contamination
Brunkard et al. [69]	Jun, 2007	USA (Colorado)	Norovirus	77	Inadequate treatment of well water
Brunkard et al. [69]	Jun, 2007	USA (Maryland)	Norovirus	94	Inadequate treatment of well water
Karon et al. [70]; Baldursson & Karanis [68]	Jul, 2007	USA (California)	Giardia intestinalis	50	Sand from new filter was contaminated
Brunkard et al. [69]	Jul, 2007	USA (California)	Giardia intestinalis	46	Inadequate treatment of spring water
Brunkard et al. [69]	Jun, 2008	USA (Utah)	Campylobacter	50	Untreated spring water
Centers for Disease Control [83]	Jun, 2010	USA (California)	Norovirus	47	Unknown cause in well water
Centers for Disease Control [83]	Jun, 2010	USA (Minnesota)	Giardia intestinalis	6	Unknown cause in well water
Centers for Disease Control [83]	July, 2010	USA (Montana)	Campylobacter	101	Unknown cause in well water
Pro-med mail [71]	Aug, 2011	USA (Utah)	Unknown	11	Unknown
